# Supplementary material for: Pre-Treatment BOC Expression as an Indicator of Lymphovascular Invasion and In Vitro Chemotherapeutic Response in Upper Tract Urothelial Carcinoma
Source: Oncol Res. 2026 Mar 23;34(4):19. doi: 10.32604/or.2026.070837 (PMC13040342; doi:10.32604/or.2026.070837)
Supplement: Supplementary file 1 [file OncolRes-34-70837-s001.zip]

Archive with 12 entries (11 files):
- TSP_OR_70837-s001-figures/
- TSP_OR_70837-s001-figures/Fig S1.tiff
- TSP_OR_70837-s001-figures/Fig S10.tiff
- TSP_OR_70837-s001-figures/Fig S2.tiff
- TSP_OR_70837-s001-figures/Fig S3.tiff
- TSP_OR_70837-s001-figures/Fig S4.tiff
- TSP_OR_70837-s001-figures/Fig S5.tiff
- TSP_OR_70837-s001-figures/Fig S6.tiff
- TSP_OR_70837-s001-figures/Fig S7.tiff
- TSP_OR_70837-s001-figures/Fig S8.tiff
- TSP_OR_70837-s001-figures/Fig S9.tiff
- TSP_OR_70837-s001.docx
